# Supplementary material for: Identifying potential palaeolithic artificial memory systems via Spatial statistics: Implications for the origin of quantification
Source: Archaeol Anthropol Sci. 2025 Jul 23;17(8):171. doi: 10.1007/s12520-025-02286-4 (PMC12287167; doi:10.1007/s12520-025-02286-4)
Supplement: Supplementary file 1 — Supplementary Material 1 [file 12520_2025_2286_MOESM1_ESM.txt]

# libraries and functions --------------

library(spatstat)
library(sf)
library(spData)
library(circular)
library(aricode)
library(GraphGMM) # PCa is done in this code using the Graph GMM library
library(ggplot2)

# the GraphGMM library needs to be installed from github https://github.com/LACourtenay/GraphGMM)

reorganise_coordinates <- function(x) {
  
  n <- nrow(x) / 2
  
  organised_data <- matrix(0, nrow = n, ncol = 4)
  
  for (ind_line in 1:n) {
    
    start <- x[(2 * ind_line) - 1,]
    end <- x[(2 * ind_line),]
    organised_data[ind_line, 1] <- start[1]
    organised_data[ind_line, 2] <- start[2]
    organised_data[ind_line, 3] <- end[1]
    organised_data[ind_line, 4] <- end[2]
    
  }
  
  return(organised_data)
  
}

orient_marks <- function(bone, marks) {
  
  start_mark <- data.frame(
    x = marks[,1],
    y = marks[,2]
  )
  end_mark <- data.frame(
    x = marks[,3],
    y = marks[,4]
  )
  bone <- data.frame(
    x = bone[,1],
    y = bone[,2]
  )
  
  bone_pcs <- prcomp(bone, scale = FALSE)
  
  oriented_start <- data.frame(predict(
    bone_pcs, newdata = start_mark
  ), Sample = "mark", Position = "Start")
  
  oriented_end <- data.frame(predict(
    bone_pcs, newdata = end_mark
  ), Sample = "mark", Position = "End")
  
  oriented_bone <- data.frame(bone_pcs$x,
                              Sample = "bone",
                              Position = "none")
  
  adjusted_model <- rbind(oriented_bone, oriented_start, oriented_end)
  adjusted_model$Sample <- as.factor(adjusted_model$Sample)
  adjusted_model$Position <- as.factor(adjusted_model$Position)
  
  plot(
    adjusted_model[adjusted_model$Sample == "bone",2],
    adjusted_model[adjusted_model$Sample == "bone",1],
    type = "l", asp = 1, xlab = "", ylab = "",
    xaxt = "none", yaxt = "none", bty = "none"
  )
  segments(
    adjusted_model[adjusted_model$Position == "Start",2],
    adjusted_model[adjusted_model$Position == "Start",1],
    adjusted_model[adjusted_model$Position == "End",2],
    adjusted_model[adjusted_model$Position == "End",1],
    col = "red", lwd = 2
  )
  
  start_mark <- adjusted_model[adjusted_model$Position == "Start", 1:2]
  end_mark <- adjusted_model[adjusted_model$Position == "End", 1:2]
  
  slopes <- c()
  
  for (mark in 1:nrow(start_mark)) {
    
    numerator <- start_mark[mark, 2] - end_mark[mark, 2]
    denominator <- start_mark[mark, 1] - end_mark[mark, 1]
    slopes <- c(slopes, (numerator / denominator))
    
  }
  
  angles <- atan(slopes)
  
  return(angles)
  
}

check_nas <- function(theo, emp) {
  
  data_set <- data.frame(theo = theo, emp = emp)
  data_set <- na.omit(data_set)
  return(list(
    theo = data_set[,1],
    emp = data_set[,2]
  ))
  
}

summarise_inhom_function <- function(function_data, type = "F") {
  
  theoretical_model <- function_data$theo
  
  if (type == "K") {
    empirical_model <- function_data$border
  } else {
    empirical_model <- function_data$bord
  }
  
  na_clean <- check_nas(theoretical_model, empirical_model)
  
  theoretical_model <- na_clean$theo
  empirical_model <- na_clean$emp
  
  
  model_difference <- empirical_model - theoretical_model
  
  #plot(function_data$r, model_difference, type = "l"); abline(h = 0, col = "red")
  
  rank_value <- median(model_difference)
  
  under_values <- c()
  over_values <- c()
  r_diff <- function_data$r[2] - function_data$r[1]
  for (r_value in 1:length(empirical_model)) {
    
    if (model_difference[r_value] < 0) {
      
      under_values <- c(under_values, abs(model_difference[r_value]))
      
    } else if (model_difference[r_value] > 0) {
      
      over_values <- c(over_values, abs(model_difference[r_value]))
      
    } else {
      
      under_values <- under_values
      over_values <- over_values
      
    }
    
  }
  
  area_under <- sum(diff(1:length(under_values) * r_diff) * (under_values[-1] + under_values[-length(under_values)]) / 2)
  area_over <- sum(diff(1:length(over_values) * r_diff) * (over_values[-1] + over_values[-length(over_values)]) / 2)
  
  return(list(
    rank_value = rank_value,
    area_under_curve = area_under,
    area_over_curve = area_over
  ))
  
}

summarise_Fest_function <- function(function_data) {
  
  theoretical_model <- function_data$theo
  
  empirical_model <- function_data$rs
  
  na_clean <- check_nas(theoretical_model, empirical_model)
  
  theoretical_model <- na_clean$theo
  empirical_model <- na_clean$emp
  
  theoretical_model <- theoretical_model[!is.infinite(empirical_model)]
  empirical_model <- empirical_model[!is.infinite(empirical_model)]
  
  model_difference <- empirical_model - theoretical_model
  
  if (max(theoretical_model != 1)) {
    model_difference_scaled <- scale(model_difference, center = min(model_difference), scale = diff(range(model_difference)))
    rank_value <- median(model_difference_scaled)
  } else {
    rank_value <- median(model_difference)
  }
  
  r <- scale(function_data$r, center = min(function_data$r), scale = diff(range(function_data$r)))
  
  under_values <- c()
  over_values <- c()
  r_diff <- r[2] - r[1]
  for (r_value in 1:length(empirical_model)) {
    
    if (model_difference[r_value] < 0) {
      
      if (max(theoretical_model != 1)) {
        under_values <- c(under_values, abs(model_difference_scaled[r_value]))
      } else {
        under_values <- c(under_values, abs(model_difference[r_value]))
      }
      
    } else if (model_difference[r_value] > 0) {
      
      if (max(theoretical_model != 1)) {
        over_values <- c(over_values, abs(model_difference_scaled[r_value]))
      } else {
        over_values <- c(over_values, abs(model_difference[r_value]))
      }
      
    } else {
      
      over_values <- over_values
      under_values <- under_values
      
    }
    
  }
  
  if (length(over_values) != 0) {
    area_over <- sum(diff(1:length(over_values)) * r_diff * (over_values[-1] + over_values[-length(over_values)]) / 2)
  } else {
    area_over <- 0
  }
  
  if (length(under_values) != 0) {
    area_under <- sum(diff(1:length(under_values)) * r_diff * (under_values[-1] + under_values[-length(under_values)]) / 2)
  } else {
    area_under <- 0
  }
  
  return(
    list(
      rank_value = rank_value,
      area_under_curve = area_under,
      area_over_curve = area_over
    )
  )
  
}

CosSinUniScores <- function(target) {
  
  N = length(target)
  ranks = rank(target, ties.method= "random")
  CosUniScores = cos(ranks * 2 * pi / N)
  SinUniScores = sin(ranks * 2 * pi / N)
  
  return(list(CosUniScores, SinUniScores))
  
}

WgVal <- function(CSUScores, ndat, g) {
  
  CosUScores = CSUScores[[1]]
  SinUScores = CSUScores[[2]]
  N = length(CosUScores)
  ndatcsum = cumsum(ndat)
  Wg = 0
  
  for (k in 1:g) {
    
    CosUScoresk = 0
    SinUScoresk = 0
    
    if (k==1) {
      
      low = 0
      
    } else if (k > 1) {
      
      low = ndatcsum[k - 1]
      
    }
    
    for (j in 1:ndat[k]) {
      
      CosUScoresk[j] = CosUScores[j+low]
      SinUScoresk[j] = SinUScores[j+low]
      
    }
    
    sumCkSq = (sum(CosUScoresk))**2
    sumSkSq = (sum(SinUScoresk))**2
    
    Wg = Wg + (sumCkSq + sumSkSq) / ndat[k]
    
  }
  
  Wg = 2 * Wg
  
  return(Wg)
  
}

MinusPiPi <- function(sample) {
  
  n = length(sample)
  for (j in 1:n) {
    
    if (sample[j] < -pi) {
      
      sample[j] = sample[j] + (2 * pi)
      
    } else if (sample[j] > pi) {
      
      sample[j] = sample[j] - (2 * pi)
      
    }
    
  }
  
  return(sample)
}

PgVal <- function(target, ndat, g) {
  
  N = length(target)
  sumterms = 0
  M = 0
  ndatcsum = cumsum(ndat)
  gmedian = circular::median.circular(target)[[1]]
  
  for (k in 1:g) {
    
    if (k==1) {
      low = 0
    } else if (k > 1) {
      low = ndatcsum[k-1]
    }
    
    sample = circular::circular(0)
    
    for (j in 1:ndat[k]) {
      sample[j] = target[j+low]
    }
    
    shiftdat = MinusPiPi(sample - gmedian)
    m = length(shiftdat[shiftdat<0])
    M = M + m
    sumterms = sumterms + m * m / ndat[k]
    
  }
  
  term1 = ((N * N) / (M * (N - M)))
  term2 = (N * M) / (N - M)
  Pg = term1 * sumterms - term2
  
  return(Pg)
  
}

YgVal <- function(target,
                  ndat, # length of each dataset
                  g) {
  
  N = length(target)
  ndatcsum = cumsum(ndat)
  delhat = 0
  tbar = 0
  
  for (k in 1:g) {
    
    sample = circular(0)
    
    if(k == 1) {
      low = 0
    } else if(k > 1) {
      low = ndatcsum[k - 1]
    }
    
    for(j in 1:ndat[k]) {
      
      sample[j] = target[j + low]
      
    }
    
    rbar1 = trigonometric.moment(sample, p = 1)$rho
    rbar2 = trigonometric.moment(sample, p = 2)$rho
    tbar[k] = trigonometric.moment(sample, p = 1)$mu
    delhat[k] = (1 - rbar2) / (2 * rbar1 * rbar1)
    
  }
  
  dhatmax = max(delhat)
  dhatmin = min(delhat)
  
  if (dhatmax / dhatmin <= 4 ) {
    
    CP = 0
    SP = 0
    dhat0 = 0
    
    for (k in 1:g) {
      
      CP = CP + ndat[k] * cos(tbar[k])
      SP = SP + ndat[k] * sin(tbar[k])
      dhat0 = dhat0 + ndat[k] * delhat[k]
      
    }
    
    dhat0 = dhat0 / N
    RP = sqrt(CP * CP + SP * SP)
    Yg = 2 * (N-RP) / dhat0
    
    return(Yg)
    
  } else if (dhatmax / dhatmin > 4) {
    
    CM = 0
    SM = 0
    Yg = 0
    
    for (k in 1:g) {
      
      CM = CM + (ndat[k] * cos(tbar[k]) / delhat[k])
      SM = SM + (ndat[k] * sin(tbar[k]) / delhat[k])
      Yg = Yg + (ndat[k] / delhat[k])
      
    }
    
    RM = sqrt(CM * CM + SM * SM)
    Yg = 2 * (Yg - RM)
    
    return(Yg)
    
  }
  
}


descriptive_circular_analysis <- function(circular_object) {
  
  calc_mean<-function(target){
    x = numeric()
    y = numeric()
    for(i in 1:length(target)){
      y = c(y, sin(target[i][[1]]))
      x = c(x, cos(target[i][[1]]))
      Y = sum(y)/length(target) # B1
      X = sum(x)/length(target) # A1
      r = sqrt((X^2) + (Y^2)) # equivalent to rbar
      cosa = X/r
      sina = Y/r
      mr = atan2(sina,cosa) # equivalent to tbar
    }
    return(mr)
  }
  
  `%!in%` = Negate(`%in%`)
  
  target <- circular::circular(circular_object,
                               type = "directions",
                               units = "radians")
  
  # shat according to Mardia 1972
  # datapoints will be concentrated about the mean if shat is close to 0
  
  s_hat <- (
    circular::trigonometric.moment(target,
                                   p = 2,
                                   center = TRUE)$sin)/((1 - circular::trigonometric.moment(
                                     target,
                                     p = 1
                                   )$rho)**(3/2)
                                   )
  
  # khat according to Mardia 1972
  # datapoints close to 0 are flat while peaks are seen the further away you get from 0
  k_hat <- (
    circular::trigonometric.moment(target,
                                   p = 2,
                                   center = TRUE)$cos - circular::trigonometric.moment(
                                     target,
                                     p = 1)$rho**4
  )/((1 - circular::trigonometric.moment(
    target,
    p = 1)$rho)**2
    
  )
  
  # Sample circular variance (V)
  # value between 0 and 1. the closer to 0 the value the more concentrated the datapoints
  V <- (
    1 - circular::trigonometric.moment(target, p = 1)$rho
  )
  
  # delta hat is the sample circular dispersion
  
  delta_hat <- (
    1-circular::trigonometric.moment(
      target, p = 2
    )$rho)/(2*circular::trigonometric.moment(
      target, p = 1
    )$rho**2
    )
  
  Opposite <- circular::circular(target - pi, type = "directions", units = "radians")
  
  return(list(
    Standardised_Skewness = s_hat,
    Standardised_Kurtosis = k_hat,
    Sample_Circular_Variance = V,
    Sample_Circular_Dispersion = delta_hat,
    Central_Orientation_Radians = c(calc_mean(target), calc_mean(Opposite)),
    Central_Orientation_Degrees = c(calc_mean(target) * (180/pi), calc_mean(Opposite) * (180/pi))
  ))
  
}

#

# Example of the coordinates from the labattut artefact -----------------

bone <- matrix(c(
  0.844711,2.137636,
  0.792994,2.206592,
  0.775755,2.275548,
  0.775755,2.396221,
  0.896428,2.568611,
  0.999862,2.585850,
  1.137774,2.620328,
  1.258447,2.620328,
  1.396359,2.603089,
  1.551510,2.620328,
  1.741139,2.620328,
  1.896290,2.637567,
  2.051441,2.654806,
  2.206592,2.654806,
  2.396221,2.689284,
  2.568611,2.741001,
  2.706523,2.775479,
  2.861674,2.775479,
  2.982347,2.775479,
  3.137498,2.809957,
  3.275410,2.827196,
  3.482278,2.878913,
  3.637429,2.896152,
  3.740863,2.913391,
  3.913253,2.947869,
  4.051165,2.999586,
  4.240794,3.051303,
  4.413184,3.085781,
  4.602813,3.103020,
  4.775203,3.137498,
  4.895876,3.154737,
  5.051027,3.189215,
  5.240656,3.223693,
  5.361329,3.240932,
  5.568197,3.292649,
  5.671631,3.344366,
  5.809543,3.378844,
  6.016411,3.430561,
  6.206040,3.447800,
  6.395669,3.465039,
  6.516342,3.482278,
  6.705971,3.499517,
  6.843883,3.533995,
  7.067990,3.585712,
  7.274858,3.602951,
  7.464487,3.637429,
  7.602399,3.671907,
  7.774789,3.689146,
  7.929940,3.706385,
  8.223003,3.740863,
  8.481588,3.723624,
  8.740173,3.740863,
  9.050475,3.723624,
  9.291821,3.740863,
  9.533167,3.740863,
  9.722796,3.689146,
  9.998620,3.671907,
  10.205488,3.654668,
  10.343400,3.637429,
  10.619224,3.654668,
  10.791614,3.689146,
  10.946765,3.706385,
  11.119155,3.706385,
  11.360501,3.723624,
  11.532891,3.723624,
  11.722520,3.740863,
  11.894910,3.740863,
  12.084539,3.758102,
  12.274168,3.792580,
  12.446558,3.809819,
  12.601709,3.844297,
  12.705143,3.844297,
  12.980967,3.861536,
  13.136118,3.844297,
  13.239552,3.844297,
  13.411942,3.844297,
  13.567093,3.844297,
  13.756722,3.827058,
  13.860156,3.775341,
  14.067024,3.809819,
  14.429043,3.827058,
  14.791062,3.861536,
  14.980691,3.896014,
  15.239276,3.913253,
  15.480622,3.930492,
  15.790924,3.930492,
  15.946075,3.930492,
  16.101226,3.896014,
  16.204660,3.896014,
  16.359811,3.947731,
  16.480484,3.964970,
  16.618396,4.033926,
  16.808025,4.068404,
  16.997654,4.120121,
  17.187283,4.154599,
  17.394151,4.154599,
  17.566541,4.137360,
  17.704453,4.102882,
  17.756170,3.982209,
  17.790648,3.878775,
  17.790648,3.792580,
  17.894082,3.620190,
  17.945799,3.465039,
  17.980277,3.361605,
  17.997516,3.223693,
  18.014755,2.982347,
  18.014755,2.792718,
  17.997516,2.603089,
  17.980277,2.396221,
  17.945799,2.223831,
  17.928560,2.068680,
  17.876843,1.896290,
  17.842365,1.723900,
  17.773409,1.603227,
  17.738931,1.499793,
  17.721692,1.413598,
  17.704453,1.327403,
  17.687214,1.292925,
  17.583780,1.206730,
  17.445868,1.172252,
  17.325195,1.172252,
  17.221761,1.223969,
  17.083849,1.258447,
  16.928698,1.327403,
  16.739069,1.361881,
  16.463245,1.396359,
  16.204660,1.396359,
  15.911597,1.430837,
  15.584056,1.430837,
  15.359949,1.430837,
  15.032408,1.465315,
  14.808301,1.482554,
  14.480760,1.499793,
  14.153219,1.534271,
  13.842917,1.517032,
  13.549854,1.534271,
  13.239552,1.534271,
  12.980967,1.551510,
  12.653426,1.534271,
  12.412080,1.534271,
  12.136256,1.534271,
  11.963866,1.534271,
  11.670803,1.534271,
  11.498413,1.534271,
  11.239828,1.499793,
  11.067438,1.534271,
  10.791614,1.517032,
  10.464073,1.517032,
  10.188249,1.499793,
  9.998620,1.499793,
  9.757274,1.499793,
  9.602123,1.482554,
  9.412494,1.517032,
  9.257343,1.551510,
  9.119431,1.534271,
  9.033236,1.534271,
  8.895324,1.568749,
  8.757412,1.568749,
  8.585022,1.568749,
  8.464349,1.568749,
  8.326437,1.637705,
  8.188525,1.637705,
  8.050613,1.689422,
  7.964418,1.672183,
  7.826506,1.689422,
  7.567921,1.706661,
  7.412770,1.723900,
  7.223141,1.723900,
  7.102468,1.741139,
  6.930078,1.741139,
  6.809405,1.758378,
  6.705971,1.723900,
  6.637015,1.706661,
  6.326713,1.689422,
  6.068128,1.689422,
  5.826782,1.706661,
  5.585436,1.672183,
  5.378568,1.689422,
  5.171700,1.706661,
  5.016549,1.672183,
  4.792442,1.654944,
  4.568335,1.654944,
  4.326989,1.654944,
  4.137360,1.654944,
  3.964970,1.637705,
  3.861536,1.706661,
  3.809819,1.654944,
  3.637429,1.654944,
  3.447800,1.654944,
  3.137498,1.637705,
  2.861674,1.672183,
  2.654806,1.672183,
  2.465177,1.672183,
  2.223831,1.689422,
  2.034202,1.706661,
  1.879051,1.758378,
  1.723900,1.775617,
  1.568749,1.861812,
  1.430837,1.913529,
  1.361881,1.965246,
  1.241208,2.016963,
  1.155013,2.068680,
  1.068818,2.068680,
  1.017101,2.085919,
  0.999862,2.137636,
  0.896428,2.120397,
  0.810233,2.137636,
  0.775755,2.241070,
  0.792994,2.327265
), ncol = 2, byrow = TRUE)

marks <- matrix(c(
  1.206730,2.258309,
  1.223969,2.085919,
  1.448076,2.258309,
  1.465315,1.965246,
  1.775617,2.206592,
  1.827334,1.896290,
  1.999724,2.223831,
  2.016963,1.896290,
  2.172114,2.258309,
  2.206592,1.913529,
  2.499655,2.275548,
  2.551372,1.913529,
  2.723762,2.292787,
  2.741001,1.896290,
  2.913391,2.292787,
  2.930630,1.913529,
  3.275410,2.275548,
  3.258171,1.896290,
  3.637429,2.275548,
  3.637429,1.844573,
  3.930492,2.275548,
  3.930492,1.879051,
  4.292511,2.327265,
  4.292511,1.896290,
  4.706247,2.292787,
  4.654530,1.896290,
  5.051027,2.292787,
  5.051027,1.913529,
  5.309612,2.292787,
  5.309612,1.948007,
  5.740587,2.310026,
  5.723348,1.948007,
  6.137084,2.292787,
  6.085367,1.982485,
  6.326713,2.310026,
  6.326713,1.861812,
  6.447386,2.258309,
  6.447386,1.896290,
  6.654254,2.275548,
  6.637015,1.879051,
  6.843883,2.223831,
  6.843883,1.827334,
  6.999034,2.189353,
  6.981795,1.930768,
  7.085229,2.223831,
  7.085229,1.844573,
  7.326575,2.223831,
  7.326575,1.896290,
  7.585160,2.241070,
  7.602399,1.879051,
  7.860984,2.223831,
  7.878223,1.879051,
  7.964418,2.189353,
  7.964418,1.896290,
  8.136808,2.206592,
  8.136808,1.913529,
  8.395393,2.223831,
  8.429871,1.792856,
  8.636739,2.206592,
  8.688456,1.844573,
  8.809129,2.206592,
  8.860846,1.810095,
  8.998758,2.172114,
  9.050475,1.827334,
  9.309060,2.241070,
  9.326299,1.861812,
  9.464211,2.241070,
  9.446972,1.844573,
  9.619362,2.189353,
  9.636601,1.810095,
  9.757274,2.206592,
  9.774513,1.810095,
  9.912425,2.189353,
  9.912425,1.792856,
  10.136532,2.223831,
  10.188249,1.792856,
  10.429595,2.206592,
  10.429595,1.861812,
  10.774375,2.172114,
  10.791614,1.861812,
  10.946765,2.223831,
  10.964004,1.861812,
  11.188111,2.275548,
  11.205350,1.861812,
  11.515652,2.223831,
  11.481174,1.844573,
  11.705281,2.189353,
  11.688042,1.844573,
  11.894910,2.258309,
  11.894910,1.861812,
  12.101778,2.223831,
  12.101778,1.827334,
  12.394841,2.258309,
  12.429319,1.879051,
  12.601709,2.241070,
  12.601709,1.896290,
  12.791338,2.223831,
  12.791338,1.844573,
  12.912011,2.241070,
  12.946489,1.861812,
  13.256791,2.154875,
  13.274030,1.792856,
  13.532615,2.206592,
  13.549854,1.810095,
  13.825678,2.241070,
  13.842917,1.844573,
  13.998068,2.241070,
  13.998068,1.913529,
  14.084263,2.275548,
  14.101502,1.896290,
  14.342848,2.223831,
  14.342848,1.896290,
  14.463521,2.241070,
  14.497999,1.861812,
  14.739345,2.258309,
  14.756584,1.930768,
  14.842779,2.275548,
  14.842779,1.930768,
  15.118603,2.292787,
  15.101364,1.965246,
  15.239276,2.292787,
  15.222037,1.982485,
  15.584056,2.310026,
  15.601295,2.034202,
  16.170182,2.292787,
  16.135704,1.913529,
  16.514962,2.258309,
  16.480484,1.930768,
  16.756308,2.310026,
  16.704591,1.930768
), ncol = 2, byrow = TRUE)

#

# Example code for the analysis of a single artefact ----------------------------------------------------

plot(bone, asp = 1, type = "l")
points(marks)

mark_data <- reorganise_coordinates(as.matrix(marks))

midpoint <- apply(mark_data, 1, function(row) {
  c((row[1] + row[3]) / 2, (row[2] + row[4]) / 2)
})

mark_coords <- t(midpoint)
points(mark_coords, pch = 19)

bone_window <- as.owin(st_cast(st_multipoint(as.matrix(bone)), "POLYGON"))
mark_ppp <- ppp(mark_coords[,1], mark_coords[,2], window = bone_window)

# homogeneity calculation - user must define the nature of the quadrat grid to evaluate spatial homogeneity

x_split <- 5
y_split <- 1

plot(quadrat.test(mark_ppp, method = "MonteCarlo", nsim = 10000, nx = x_split, ny = y_split))
quadrat.test(mark_ppp, method = "MonteCarlo", nsim = 10000, nx = x_split, ny = y_split)

# analyses

plot(Finhom(mark_ppp, correction = "border"), main = "Empty Space Function") # inhomogeneous data
plot(Fest(mark_ppp, correction = "border"), main = "Empty Space Function") # homogeneous data

summarise_inhom_function(Finhom(mark_ppp, correction = "border"))
summarise_Fest_function(Fest(mark_ppp, correction = "border"))

plot(pcfinhom(mark_ppp, correction = "Ripley"), main = "Pair Correlation Function")
plot(pcf(mark_ppp, correction = "Ripley"), main = "Pair Correlation Function")

# mark orientations

angles <- orient_marks(bone, mark_data)

rose.diag(
  c(
    circular(angles,
             type = "directions", units = "radians"),
    circular(angles - pi,
             type = "directions", units = "radians")
  ), bins = 16, col = "darkgrey", prop = 1.3
)

# preferential orientation

rayleigh.test(
  circular(abs(angles),
           type = "directions", units = "radians")
)

descriptive_circular_analysis(abs(angles))

circular::median.circular(abs(angles)) * (180 / pi)

#

# clustering and pca analysis ------------------------------------

# data included here comes from table 1 of the original manuscript

clustering_data <- data.frame(
  
  Name = c("FLK-West","TD10","Coimbre","Le Madeleine Torso",
           "La Marche Horse Head","Zigeunerhohle","Laugerie Basse Disc","Blanchard D38_23_1858",    
           "Solutre","Labattut","Les Pradelles","Border Cave",               
           "Tossal de la Roca Face A","Tossal de la Roca Face B","Brassempouy","Isturitz 288",              
           "Gaughs Cave","Isturitz 284","Duruthy","Modern Day Disarticulation",
           "Modern Day Defleshing","Modern Day Tendon Removal","Blanchard D38_23_1958","La Marche Subsets",         
           "Laugerie Basse Side 1","Laugerie Basse Side 2"),
  AUPC = c(6.122842e-01,6.262739e-01,3.818726e-01,3.646090e-04,3.709780e-04,
           3.220000e-12,8.430000e-04,1.981473e-01,2.340921e-01,
           0.000000e+00,1.182740e-04,0.000000e+00,4.959560e-04,1.400521e-01,
           1.178923e-03,2.110000e-09,0.000000e+00,3.750000e-09,
           2.840000e-13,4.300000e-01,5.700000e-01,7.292312e-01,1.870000e-18,
           2.370000e-08,1.320000e-07,2.071607e-01),
  AOPC = c(0.000000e+00,0.000000e+00,1.930443e-01,8.450040e-03,2.830000e-11,
           0.000000e+00,7.640000e-09,0.000000e+00,5.859375e-03,
           1.792270e-01,3.947411e-01,1.825065e-01,2.375384e-01,3.147885e-01,
           8.350000e-05,1.563270e-04,0.000000e+00,1.852768e-03,
           4.920000e-08,0.000000e+00,3.906130e-03,0.000000e+00,9.278207e-02,
           3.355256e-01,1.783889e-01,0.000000e+00),
  Central = c(1.336396,1.265813,1.413287,1.368547,1.364415,1.413397,1.383535,1.049326,
              1.222649,1.052979,1.196898,1.099617,1.242949,
              1.329647,1.289563,1.131039,1.183924,1.226252,1.359990,1.309475,1.410854,
              1.413000,NA,NA,NA,NA),
  v = c(0.054667640,0.019234200,0.014562300,0.099000000,0.065263750,0.049115510,
        0.083480800,0.000316247,0.011696540,
        0.000941015,0.015872490,0.005529744,0.015835130,0.039932210,0.035468720,
        0.017806140,0.015766210,0.035752390,
        0.027163550,0.016410280,0.042425780,0.120068100,NA,NA,NA,NA),
  Sample = c("Butchery","Butchery","Butchery","Art","Art","Art","Art","AMS","AMS","AMS",
             "AMS","AMS","AMS","AMS","Art","Art","Art","Art","Art","Butchery","Butchery",
             "Butchery","AMS","AMS","AMS","AMS")
  
)

# study only spatial variables (no orientation)

clustering_data_f <- clustering_data[,1:3]

variables_f <- clustering_data_f[,-1]
D_f <- dist(variables_f)
clusters_f <- hclust(D_f, method = "average")
plot(clusters_f, labels = clustering_data_f[,1], main = "Spatial Patterns")

cor(cophenetic(clusters_f), D_f)

cut_tree <- cutree(clusters_f, k = 3)
AMI(cut_tree, c(
  1, 1, 1, 2, 2, 2, 2, 3, 3, 3, 3, 3, 3, 3, 2, 2, 2, 2, 2, 1, 1, 1, 3, 3, 3, 3
))

pc_scores <- data.frame(GraphGMM::pca_plot(clustering_data_f[,2:3], scale = FALSE)$pc_scores,
                        Name = clustering_data_f$Name)
GraphGMM::pca_plot(clustering_data_f[,2:3], scale = FALSE, scale_axes = TRUE)$pca_plot +
  ggplot2::geom_text(data = pc_scores, ggplot2::aes(x = X1, y = X2, label = Name),
                     nudge_x = 0.01, nudge_y = 0.01)

# all variables including orientation

clustering_data_full <- na.omit(clustering_data[,1:5])

variables_full <- clustering_data_full[,-1]
D_full <- dist(variables_full)
clusters_full <- hclust(D_full, method = "average")
plot(clusters_full, labels = clustering_data_full[,1], main = "Spatial Patterns")

pc_scores <- data.frame(GraphGMM::pca_plot(clustering_data_full[,2:5], scale = FALSE)$pc_scores,
                        Name = clustering_data_full$Name)
GraphGMM::pca_plot(clustering_data_full[,2:5], scale = FALSE, scale_axes = TRUE)$pca_plot +
  ggplot2::geom_text(data = pc_scores, ggplot2::aes(x = X1, y = X2, label = Name),
                     nudge_x = 0.01, nudge_y = 0.01)

# clustering using ethnographic examples too
# data here is what appears in table 2 of the main manuscript

clustering_data <- data.frame(
  
  Name = c("Disarticulation","Defleshing","Tendon Removal","Lower Pleistocene",
    "Middle Pleistocene","Upper Pleistocene","Le Madeleine Torso",
    "La Marche Horse Head","Laugerie Basse Disc","Zigeunerhohle",
    "Brassempouy","Isturitz 288","Gaughs Cave","Isturitz 284",
    "Duruthy","Blanchard D38_23_1858","Solutre","Labattut","Les Pradelles",
    "Border Cave","Tossal de la Roca Face A","Tossal de la Roca Face B",
    "Miran","Winnebago","Chamula","English Tally","Muacapenda","Jewish Tally",
    "Aboriginal Message"),
  AUPC = c(0.43,0.57,0.729,0.612,0.626,0.382,0.00036,0.00037,0.00084,
    3.2e-12,0.001,2.1e-09,0,3.8e-09,2.8e-13,0.198,0.234,0,0.00012,
    0,5e-04,0.14,0.03432879,0,0.04333747,0,7.94e-06,0,0),
  AOPC = c(0,0.004,0,0,0,0.193,0.008,2.8e-11,7.6e-09,0,8.4e-05,0.00016,
    0,0.002,4.9e-08,0,0.006,0.179,0.395,0.183,0.238,0.315,0.1279413,
    0.1179519,0.222982,0.1824591,0.1650875,0.1416891,0.0994003),
  theta_lin = c(1.309,1.411,1.413,1.336,1.266,1.413,1.369,1.364,1.384,1.413,
    1.29,1.131,1.184,1.226,1.36,1.049,1.223,1.053,1.197,1.1,1.243,
    1.33,1.04174,1.140395,1.230886,1.087791,1.054526,1.027665,1.024317),
  v = c(0.016,0.042,0.12,0.055,0.019,0.015,0.099,0.065,0.083,
    0.049,0.035,0.018,0.016,0.036,0.027,0.00032,0.012,0.001,
    0.016,0.006,0.016,0.04,0.000475939,0.02264673,0.003994769,
    0.003093617,0.001047964,0.000227833,0.000111262),
  Sample = c("Butchery","Butchery","Butchery","Butchery","Butchery","Butchery",
    "Art","Art","Art","Art","Art","Art","Art","Art","Art",
    "AMS","AMS","AMS","AMS","AMS","AMS","AMS",
    "Ethnographic","Ethnographic","Ethnographic","Ethnographic","Ethnographic","Ethnographic","Ethnographic")
  
)

variables_full <- clustering_data[, -c(1, 6)]
D_full <- dist(variables_full)
clusters_full <- hclust(D_full, method = "average")
plot(clusters_full, labels = clustering_data[,1], main = "Spatial Patterns")

pc_scores <- data.frame(GraphGMM::pca_plot(clustering_data[,2:5], scale = FALSE)$pc_scores,
                        Name = clustering_data$Name)
GraphGMM::pca_plot(clustering_data[,2:5],
                   scale = FALSE, scale_axes = TRUE)$pca_plot +
  ggplot2::geom_text(data = pc_scores, ggplot2::aes(x = X1, y = X2, label = Name),
                     nudge_x = 0.01, nudge_y = 0.01)

GraphGMM::pca_plot(clustering_data[,2:5], clustering_data$Sample,
                   Chull = TRUE,
                   scale = FALSE, scale_axes = TRUE)

#
